# Supplementary material for: Clusters of Internally Primed Transcripts Reveal Novel Long Noncoding RNAs
Source: PLoS Genet. 2006 Apr 28;2(4):e37. doi: 10.1371/journal.pgen.0020037 (PMC1449886; doi:10.1371/journal.pgen.0020037)
Supplement: Table S1 — (17 KB XLS) [file pgen.0020037.st001.xls]

## Sheet: Table S1
Table S1. Expressed noncoding regions (ENORs) on each chromosome.
Chromosome	No. of ENORs	Total length	ENOR length/ chr. length
chr1	5	175 Kb	0.0009
chr2	5	420 Kb	0.0023
chr3	1	26 Kb	0.0002
chr4	3	190 Kb	0.0012
chr5	2	124 Kb	0.0008
chr6	5	370 Kb	0.0025
chr7	3	551 Kb	0.0041
chr8	9	860 Kb	0.0067
chr9	3	97 Kb	0.0008
chr10	3	389 Kb	0.003
chr11	2	218 Kb	0.0018
chr12	3	130 Kb	0.0011
chr13	3	555 Kb	0.0048
chr14	3	251 Kb	0.0021
chr15	6	145 Kb	0.0014
chr16	3	1089 Kb	0.011
chr17	3	165 Kb	0.0018
chr18	1	90 Kb	0.001
chr19	1	11 Kb	0.0002
chrX	2	188 Kb	0.0012
Total	66	6044 Kb	0.0023
