# Supplementary material for: Clusters of Internally Primed Transcripts Reveal Novel Long Noncoding RNAs
Source: PLoS Genet. 2006 Apr 28;2(4):e37. doi: 10.1371/journal.pgen.0020037 (PMC1449886; doi:10.1371/journal.pgen.0020037)
Supplement: Table S2 — (33 KB XLS) [file pgen.0020037.st002.xls]

## Sheet: Table S2
Table S2. EST tissue data for 66 ENORs
	Library of origin**
Region ID	adipose tissue	alimentary system	arterial system/venous system	body	bone	cardiovascular system	connective tissue	CNS	endocrine system	haemolymphoid system	head	integumental system	limb	liver and biliary system	one-cell stage	renal/urinary system	reproductive system	respiratory system	sensory organ	sympathetic ganglion	thymocyte	whole joints	Total
ENOR1								1		1													2
ENOR2								1		11		1											13
ENOR3								3		18									2				23
ENOR4				1				1				1				1							4
ENOR5								13	1	5								1		1			21
ENOR6			1	2				1		2									1				7
ENOR7						1												1					2
ENOR8				2			1	12		2							1		1				19
ENOR9			2					4					1				1		1	1			10
ENOR10								1									1				1		3
ENOR11								1											1				2
ENOR12											1					1							2
ENOR13				1				4											2				7
ENOR14				1				4			1												6
ENOR15										2													2
ENOR16								8															8
ENOR17																	1						1
ENOR18																							0
ENOR19				1			1	3			2			2			1						10
ENOR20								4	1		1												6
ENOR21								7			3									2			12
ENOR22								41		2	6				1				2	6			58
ENOR23								30	1		3							1			1		36
ENOR24		2		1		1		13		4	5						6	1		2			35
ENOR25								11															11
ENOR26				3														1	1				5
ENOR27								1			1									2			4
ENOR28								7			1									3			11
ENOR29								3	1														4
ENOR30								3		1							1						5
ENOR31								4			1									1			6
ENOR32				2				2							3								7
ENOR33								1			1				1			1					4
ENOR34								1															1
ENOR35								3			1												4
ENOR36				1				2										1		1			5
ENOR37								2									1						3
ENOR38								3			1						3						7
ENOR39				1				20		1	3						2			3			30
ENOR40				1				6															7
ENOR41				1				5	1	1							2	1	1				12
ENOR42								1		1													2
ENOR43								1			1							5					7
ENOR44		1		8			1	16			10						2	1		1			40
ENOR45				5				4		16	5		1			2	2	1	3		2		41
ENOR46	1							11									1						13
ENOR47										4		1				1		1					7
ENOR48								2											1				3
ENOR49	1		2	8	2			5		12	4	2				1	5	3	5		2		52
ENOR50								7			2									2			11
ENOR51				1				3		1									3				8
ENOR52								3		2						1	1		6				13
ENOR53								5														2	7
ENOR54																1	1			1			3
ENOR55					1	1		2															4
ENOR56								1		2	1						1						5
ENOR57								17			3								4	1			25
ENOR58								10		1	3						2		5	1			22
ENOR59		2		5		3		18		1	3	2	1			1	9		2	1			48
ENOR60			2			1		5		2	5					1	1	1	1				19
ENOR61			1	1				3		8													13
ENOR62								1								2		1					4
ENOR63				1				3			3												7
ENOR64				1				2															3
ENOR65								3		1							1		2				7
ENOR66				1		1		2		1							1	1		1			8
total clone	1878	28600	6805	133135	18771	16438	15848	236999	15448	77164	40590	41643	1691	1163	19200	37969	83423	21595	28339	8611	2831	7204	845345
ENOR expected	0.9575	14.5817	3.46954	67.879	9.57041	8.38093	8.08012	120.834	7.87618	39.3421	20.6949	21.2317	0.862158	0.592957	9.78914	19.3585	42.5333	11.0102	14.4487	4.39033	1.44339	3.67297
ENOR observed	2	3	5	34	3	6	1	161	1	54	44	5	2	0	0	10	35	15	33	11	4	2	431
p value	0.381974	1.38064e-05	0.282714	1.66851e-13	0.000313926	0.0389703	0.00135515	4.08481e-25	0.00838005	0.000144896	2.2564e-08	1.15796e-07	0.15511	0.219518	0.00140058	4.06666e-05	0.000180773	0.354362	0.000344475	4.14398e-15	0.0248702	0.043961
Shown are the number of RIKEN ESTs from each of the indicated libraries for each ENOR. **Library of origin classifications were based upon Edinburgh Mouse Atlas Project (emap) descriptions
