# Supplementary material for: Clusters of Internally Primed Transcripts Reveal Novel Long Noncoding RNAs
Source: PLoS Genet. 2006 Apr 28;2(4):e37. doi: 10.1371/journal.pgen.0020037 (PMC1449886; doi:10.1371/journal.pgen.0020037)
Supplement: Table S3 — (39 KB XLS) [file pgen.0020037.st003.xls]

## Sheet: Table S3
Table S3-1. Primer pairs for the Air locus.
The amplified loci (Position name), the genome positions (Start and End), size of the amplified fragments (Length), sequence of primers and PCR efficiency using 10 ng genome DNA (Genome) are shown.
position name	Start	End	Length	Sequence of upstream primer	Sequence of downstream primer	Genome (Ct)
position-01	12135844	12136003	160	ATAACGGCAGTTGGACTTGG	CACACCCATGCAGTTAAACG	25.4
position-02	12147902	12148077	176	TGGGTAGGGAGCAGGTACAG	AGGTTCCATTTGCACAGAGG	25.7
position-03	12150002	12150178	177	TGCATACTCTGCATCCAAGC	AGAGGAACACCAGAGAGACCAG	25.4
position-04	12160126	12160284	159	ATTTGAAACAAATGCAGCCC	GGGTTTCAGTGAACTGCCTG	26.7
position-05	12170064	12170263	200	TTGAAGGTCTGAGGTCAGGG	GAGAGGTAAGGCCTCTTGGG	26.5
position-06	12180027	12180210	184	TTCCATTCCTTCACTCCACG	CACTGACAACACTTGCCTGC	26.4
position-07	12192058	12192224	167	CTAGGAAGCCAGCAGTCAGC	TGGTGGCATGTGTGTTTACC	25.4
position-08	12200109	12200264	156	CTGCAAATGGAAGAATGTGG	TCCCAGGAGCTCTGGTAATC	26
position-09	12211078	12211232	155	GGGTTTATAGGGCCTCCTG	AACTTTCCCTGGCTGTTCTTC	28.1
position-10	12220095	12220255	161	TCATCTGGAATGTAAGGCCC	CCTGGCAGACAGGCATAAAC	26.3
position-11	12230109	12230276	168	TTGATTTGATGTCTGTGGGC	GGCAAGGCCTTAGGAGAAAG	26.3
position-12	12234033	12234191	159	GATTCCTTAATGCCTGCCAC	GCATGAGGATCAGCACAGTC	24
position-13	12247085	12247267	183	TGAGTACGTGCTTCTGCTGG	GACCAGTAGCTTGGAGAAGGG	25.2
position-14	12250062	12250256	195	GGCTTGTACCTTAGACAAGCATC	TTGAAAGTGTGCTCATTGCC	26.1
position-15	12253116	12253288	173	ACACAGTGTGCTGCAACCTC	TTCTTACAATCCACGAGTGCC	25.6
position-16	12261063	12261257	195	TACAATGGTGGGCTACCCTG	ACCTAGGAGAGCAGCTGTGG	26.1
position-17	12275076	12275272	197	AGATGTCTCAGCGGGCAC	TCTCAGTGGAATGTGTGAATTTG	26
position-18	12279128	12279285	158	CTAGGGAGCTTGCGAATGAC	GCTGGTGAGGGAGTAGTTGG	26.1
position-19	12291029	12291218	190	TACACCTCAGGCTTCAAACG	AGGCTGGAGGGACTTGAAAC	25.6
position-20	12295106	12295256	151	AGGCAGTTTGTACATTCACACC	TCAGAGAGCTACCCAATGCC	25.5
Table S3-2. Primer pairs for ENOR28.
Position name	Start	End	Length	Sequence of upstream primer	Sequence of downstream primer	Genome (Ct)
position-01	49820055	49820228	174	CAGGGTGAGTGACATTTATTTCC	TGCAAATGGTTAGGGTAGGG	25.098
position-02	49835118	49835269	152	TGCAGCATGAAAGCAGAGAG	CTAGGGATCCATCCCATCTG	25.204
position-03	49850048	49850201	154	TTACTTCACTGCTGTTAACTATTTGG	GTTAAGGCTGTAACACACACACAC	25.989
position-04	49865286	49865448	163	AAGTAAAGGCATCCTAATTTCTGAAG	TTAGGCCAGTCATTGGGTTC	24.687
position-05	49875256	49875419	164	CTTCTCTGCTGGCATCTGTG	AATGACAAGGAATGGATTTGTG	25.207
position-06	49885293	49885472	180	GACACAATTATCCTAACCAAAGGC	TCATAATGAGCCATATACAAGGTG	25.456
9330197I23	49897635	49897784	150	CAAGAAGTCAGATGATATTCAGGG	TTTCCTCTATGAGAAAGGCATTG	27.631
position-07	49909982	49910156	175	GAGGTAAAGCTAGGTATCTCTGGG	TAAGTATGAGGCGTGGGAGG	23.465
position-08	49920005	49920154	150	AGTAATGTTGTGACTGAAAGAAGGC	ATCAATCTAGGGATGAAGTAAGGTC	24.709
A730038J21	49931448	49931603	156	AATGCTTCCATGAGACCCAC	TGCTTACTGGATTGCTTCCC	24.02
position-09	49939946	49940136	191	TTGGCCACCTTAAAGTTATTGAC	TTGGGAAGAATTAGCCCAAC	24.303
B230105K17	49946786	49946928	122	TCAATCCTTTCAGCTTCGTG	TCTGGGACAGTGGAGGAACT	24.9344
C130073E24	49949811	49949952	142	GGCACAAATATTACATTCTTCTTGG	AGTGGAGGCTGTACACTGGTC	24.004
position-10	49954390	49954575	186	TTTGACTCAGTTAGAGGCTGTTTG	GGTATCATGAGACAGCAACACTG	24.519
D130067E14	49959037	49959181	145	TGATGCAGAGTCAGTGGAGG	TGGGATTCTCTCAGAGGAGG	24.06
position-11	49970680	49970854	175	CCTCTACTGACATTGGCTTGC	TGACCATCTCTATGCCAAGG	24.044
position-12	49980633	49980802	170	GCGGTCTCGATTCTGACTTC	CCTGCCAGTCCCACTCTTAC	23.237
position-13	49990764	49990917	154	ATGTCTCTGGAAGAGAGGCG	GCTGGGAATTGAAACTTAGGTC	23.218
7120471J24	50001599	50001743	145	CCATGAATGGGAACAGAATG	CCCAGGCTTTGTCTTCACTC	27.403
position-14	50012458	50012616	159	GATCAAGTGGAGGGATGGG	TTTCCTTGGGCTCTTCTCC	24.892
6430540B20	50025156	50025304	149	GGTTGGCAATAGACATGCTG	CTGGAGGGTGTGTGATGTTG	23.806
position-15	50036346	50036526	181	GCAGGGTGACCCATAGACAG	GCTGGCTTTCTATTGCTGTG	23.386
position-16	50046377	50046548	172	CCCTTGGATAATGGGCTAGTG	TTTAAAGGGTCAGGATTAAGATAGG	26.836
position-17	50057069	50057265	197	TGAGCCTTTCAGATGCTGTG	ACTTGCGCCACTGGTATAGG	23.656
7120448I12	50071187	50071344	158	TTCTTCTATGTATGCTCTCTCTGTGTC	CGCTCTTCAGGGAGGTTTAG	26.123
position-18	50081657	50081851	195	TCCCGTGACACAGTGATTTC	TCCAGAGAGGCGCTATATGTG	24.001
position-19	50091683	50091874	192	AAGCAGAAGGCAGAGATAGCC	GGGTGGAATTAGAAGGTGTGTG	23.514
position-20	50108305	50108458	154	AGAGGAAGGAACAATGGAGC	CTCCTCTCTATCCCATCTCTCC	25.741
position-21	50121762	50121911	150	ACCAATGAGGGTACCTGAGC	CTGCGTCCACAGAACCTTTG	25.851
position-22	50135336	50135504	169	TGATTGACAGGGACTTCTGC	TCCCAGGTAATCTACATCAAAGTTC	25.153
Table S3-3. Primer pairs for ENOR31.
position name	Start	End	Length	Sequence of upstream primer	Sequence of downstream primer	Genome (Ct)
position-01	56917651	56917802	152	CAAGGGTTACAGGCACATCC	GAAGGGAAGTGACTTATGAGTGAAG	25.165
position-02	56930613	56930789	177	ACCAACCATATCACAAGCCC	GTCAAGCAGGAGTAATCGGC	25.057
position-03	56954712	56954888	177	TGACCCAGAGAGGGATTCTG	TCCTTTCCCTAAGGAGTCCC	26.662
position-04	56962829	56962980	152	AAAGGAGGAAGGAGTGTAGGG	ATGGGCAGATCAAACACCAC	23.36
position-05	56972855	56973015	161	GCAAATTGTTAGCTTAGAACAGAGAC	AATATGAACCAGCCAGACAGG	24.499
position-06	56982302	56982452	151	GGTGGGTCTGTAGATTTGTAGGG	CACAATTGCACAGGATCAGG	23.728
B230370O04	56993505	56993674	170	TGGTGTATGGTTGTTTATTTCCC	TTCCCAGGCAATATTTGTCAC	25.836
A330054M17	56997393	56997544	152	GCCAGCACACTGGTATTTCTG	AGTGTGCTTGACCTCAGTGC	23.649
C230076G20	57002497	57002638	141	TGATTCAAGAGGTGAAGAAAACC	TCCAATCGCTACTGTCTCCA	25.6413
position-07	57010876	57011052	177	TCAGGGAAACAACACTCTTCAC	TGTTAACACTACCAATCCATGAGC	23.737
position-08	57018318	57018501	184	CATGACCCACATGAAAGCTG	CTAACCTAACCGTTGGCCC	25.243
D130039M01	57026876	57027015	140	TCATCTAACTTGAGGTACACCTTCC	GACCTCATACTTCCAGACAGACC	26.373
position-09	57037817	57037974	158	GAGCCTCACTCATTCCATGC	GTTAGAGGTCTCTAGGCTCATGC	23.896
position-10	57047920	57048072	153	GACTACGAATTTGGCTTGTACATC	AACCTGTGAAGACTTAAATCACTGG	25.315
position-11	57059362	57059511	150	AAGAAAGCACACTTTGAAGGC	GAATCATTTATGAAGGTTTCCTCC	24.904
position-12	57067946	57068098	153	TGTGTAGCTCTTCTGGAATTTGC	CCCATTTATTCCATCCTCTACTC	26.432
position-13	57077901	57078064	164	TGGTCTTCCTCTCTTGTGTGG	AATCTCTGGCTCCTGAATGC	23.487
7120464J01	57086728	57086883	155	CTTGCTGAATCTGCTTGCTG	GCTTCCATTGAGCTGTCCAC	24.4161
position-14	57090007	57090171	165	TGCTAGTTCCTTAAATACAGCAAAC	GCCTCATTACCTCTAGTGAAGCTC	24.451
C030047J05	57093397	57093536	140	TAAGTGTCCAACTTCGGTTTCTG	ACATACTCTGTAATTCATGTGGTGC	25.105
position-15	57104334	57104532	199	GGAGTTTCAGATGGTTGTGAAC	GCCTAGAGAAATGGCTTAGCAG	24.487
position-16	57114239	57114423	185	GGCACCTCTAGGCAAGTCTG	TGGGCATGCTTAATCACATC	23.396
position-17	57124278	57124475	198	ACCATTACGGCAAGAAGCAC	CCCTTTCTTCCTGAACTTGC	27.316
position-18	57139472	57139627	156	ATAAACACAAGCCACCGGG	AAGAATAACAGGACCCAGGC	25.647
position-19	57153387	57153579	193	GGGATCATCTTAGGGTAGAAATTAAAC	ACAGCAGCATGACACTGGAG	25.354
position-20	57172411	57172562	152	AATTTCTTACTGCCCACTGAGG	GGATAAATTGCATAAAGACAACACTG	26.641
Table S3-4. Primer pairs for long PCR.
amplified fragments	Start	End	Length	Sequence of upstream primer	Sequence of downstream primer
A	57087542	57090171	2630	AGATAGAGGTGTGCAGCATCAG	GCCTCATTACCTCTAGTGAAGCTC
B	57090007	57092476	2470	TGCTAGTTCCTTAAATACAGCAAAC	GAGCACAGAACAGGATACCATC
C	49951466	49954575	3110	TGGTGGTGGAAATCACTTCTC	GGTATCATGAGACAGCAACACTG
D	49954390	49957564	3175	TTTGACTCAGTTAGAGGCTGTTTG	CAGGATCCACATGTATAGGGC
Table S3-5. Primer pairs for probe synthesis for Northern analysis.
Primer pairs were designed to amplify unique regions in ENORs or Air. The probes from the primer pairs, color coded by light blue, were also used for the examination, which revealed consistent result with that using probes in the same ENORs shown in Figure 6.
Probe name	Resource	Chromosome	Length	Sequence of forward primer	Sequence of revers primer
ENOR62	C230073G13	17	569	TGTTGGTTTTCTTTGCGATG	AACTTCAGCCCACATCACCT
ENOR54	7120420E17	15	811	TGACACTTGAATTCCCTTTTGA	TGGAAGTTTGCATGAGGTTTC
ENOR2	A430083K03	1	1298	TTATGCGAGATGTGCAGGAT	ATTACTCATGCTGCGGTCCT
ENOR61	A630062C24	17	857	CGTGGCAAATGATCACATCT	TGGAGAGTAGGTGGGTCCTG
ENOR16	A330078N10	5	1199	GCGAGTCTCAGGTGAGAAGG	TTTTGCCTGCTATTGGTGGT
ENOR14	C130081G07	4	762	GGCCCCATGAGAAAAAGAAC	GCCTCCAGTGACAGCCTTTA
ENOR14'	C030029H13	4	447	AGCTGTCCATAGGGAGGAGA	CCTGGCAAAATCAAGGACAT
ENOR28	6430540B20	8	559	TTACCCACCAAGATCAACCTG	TCATGTCTAAGCAGACCCTTGA
ENOR31	D130039M01	8	1017	GCATGATCATCAGGTTCTCAAA	CAGTCTGTGGGATTTGTGGTT
Air (ENOR60)	Genome DNA	17	927	TTTGCAACTCTGAGGGTTTTT	TGTGCATAAGTGCAGGTGCT
ENOR61	A630040F03	17	1190	TTCCTCTTGTCGTTGTTTGC	ACCGTCGACGTGTTTGCTAC
ENOR28	D130067E14	8	691	TGCATAATACAGTTACAGAATGGGTA	TGTGCTCAATATGAATCACTCCA
ENOR31	A330054M17	8	801	TGCCGGTAGTACACTCTGATTT	CGTGAGTCGGATACCTGTGA
Table S3-6. Primer pairs for RNA localization experiments.
The primer pairs, color coded by light blue, were also used for the examination, which revealed consistent result with that of transcripts shown in Figure 7.
	Probe name	RNA/Chrom.	Length	Sequence of forward primer	Sequence of revers primer	Genome (Ct)
	Gusb	mRNA	140	CGGAAACAAGAAGGGGATCT	GTCTGCTTCCGAAACACTGG	25.6
	Rian (ENOR44)	12	139	CCCGTAGAGGTTTAACTGCAC	TGATCCAACATCAGTCCTCCT	25.6
	ENOR62	17	196	AATGGCACAAACTTGGGAAG	CCTTCCAGGGAAAGAGATCC	26.267
	ENOR54	15	164	ACCTGGGAAGAGCAGAAACC	TTCCTTTCCACAGAATGGATG	24.092
	ENOR2	1	168	CATGCCATGAATCTGACAGC	GATGCCAGCCCAAATGTAAC	23.891
	ENOR61	17	168	GAGTGGTCTCAGGCTTCAGG	TGTGGAGAGTAGGTGGGTCC	24.308
	ENOR16	5	175	TGTAGAGGCACTGATGCAGG	CCCTCCGTGTCTCTCTGAAG	27.051
	ENOR14	4	187	CAGGGTGTCCTTGCTTTCTC	AGAACAGCTTCTGCCTTTGG	25.5595
	ENOR28	8	145	TGGGATTCTCTCAGAGGAGG	TGATGCAGAGTCAGTGGAGG	24.06
	ENOR31	8	155	CTTGCTGAATCTGCTTGCTG	GCTTCCATTGAGCTGTCCAC	24.4161
	GAPDH	mRNA	141	GTGGACCTCATGGCCTACAT	GGTCTGGGATGGAAATTGTG	19.8
	b-actin	mRNA	109	GGTACCACCATGTACCCAGG	AGTACTTGCGCTCAGGAGGA	23.4
	Rian (another set)	12	130	GCAAAGTTCTTGCTCACCTCA	AGGTAACTGCATTCCGTCTGC	25.7
	ENOR62	17	188	CAAGTTCTTCCTCTGGCTGG	AGGCAACAAAGATTTGACCG	24.2245
	ENOR54	15	195	AGACCTGGGTGGGCTTAGAC	TAAATGCTGCCATTACGGTG	23.9915
	ENOR2	1	168	CTGACGGGTTGGCTAAGATG	CAGAGCAGACACAGCTCCAC	25.3555
	ENOR61	17	158	ATTGTATGTGGAGCGAAGGC	CCGACAGAAGAGGACCTGAC	24.6385
	ENOR16	5	194	AGTGCTTTGTGGGAAGATGG	TGGGAGTGGTAAGATTTGGG	24.0635
	ENOR14	4	166	GTCTAAAGGTGGCGCTCAAG	TTAAACTTCGCAGCATGCAC	24.2565
	ENOR28	8	142	AGTGGAGGCTGTACACTGGTC	GGCACAAATATTACATTCTTCTTGG	24.004
	ENOR31	8	140	ACATACTCTGTAATTCATGTGGTGC	TAAGTGTCCAACTTCGGTTTCTG	25.105
