# Supplementary material for: Clusters of Internally Primed Transcripts Reveal Novel Long Noncoding RNAs
Source: PLoS Genet. 2006 Apr 28;2(4):e37. doi: 10.1371/journal.pgen.0020037 (PMC1449886; doi:10.1371/journal.pgen.0020037)
Supplement: Table S4 — Data for (A) ENOR28 and (B) ENOR31. (19 KB XLS) [file pgen.0020037.st004.xls]

## Sheet: Table S4
Table S4. Expression correlation of the cDNAs within ENOR28 (A) and ENOR31 (B)
A
	9330197I23	A730038J21	B230105K17	C130073E24	D130067E14	7120471J24	6430540B20	7120448I12	GAPDH
9330197I23	1	0.789365	0.927899	0.968371	0.98457	0.999942	0.996361	0.999259	0.134195
A730038J21		1	0.96134	0.968371	0.98457	0.794519	0.757946	0.779021	-0.200369
B230105K17			1	0.991575	0.978821	0.931005	0.907189	0.921286	-0.060866
C130073E24				1	0.997089	0.970431	0.953288	0.963671	0.00567326
D130067E14					1	0.986002	0.972801	0.981029	0.0459691
7120471J24						1	0.995984	0.999082	0.130867
6430540B20							1	0.998292	0.12763
7120448I12								1	0.121129
GAPDH									1
B
	B230370O04	A330054M17	C230076G20	D130039M01	7120464J01	C030047J05	GAPDH
B230370O04	1	0.994729	0.999867	0.998724	0.999904	0.999874	0.107495
A330054M17		1	0.99486	0.995592	0.994985	0.994678	0.0244472
C230076G20			1	0.998999	0.999931	0.999741	0.108196
D130039M01				1	0.99929	0.999253	0.0789554
7120464J01					1	0.99993	0.102493
C030047J05						1	0.100894
GAPDH							1
Total RNA was isolated from 8 different tissues (including brain and other organs) and the expression profiles of the indicated cDNAs within each region (as well as GAPDH) were assessed by qRT-PCR. Correlation co-efficients for each pairwise comparison were calculated using Pearson's correlation.
